# Supplementary material for: Improving Olive Leaf Phenolic Extraction with Pulsed Electric Field Technology Pre-Treatment
Source: Foods. 2025 Jan 23;14(3):368. doi: 10.3390/foods14030368 (PMC11816887; doi:10.3390/foods14030368)
Supplement: Supplementary file 1 [file foods-14-00368-s001.zip]

Archive with 1 entries (1 files):
- foods-3387023-supplementary.pdf
